# Supplementary material for: Acteoside attenuates RSV-induced lung injury by suppressing necroptosis and regulating metabolism
Source: Front Pharmacol. 2022 Aug 19;13:870928. doi: 10.3389/fphar.2022.870928 (PMC9437591; doi:10.3389/fphar.2022.870928)
Supplement: Supplementary file 5 [file DataSheet9.xlsx]

## Sheet: raw data
	C1	C2	C3	C4	C5	C6	C7	C8	RSV1	RSV2	RSV3	RSV4	RSV5	RSV6	RSV7	RSV8	AC1	AC2	AC3	AC4	AC5	AC6	AC7	AC8
class	Control	Control	Control	Control	Control	Control	Control	Control	RSV	RSV	RSV	RSV	RSV	RSV	RSV	RSV	RSV+AC	RSV+AC	RSV+AC	RSV+AC	RSV+AC	RSV+AC	RSV+AC	RSV+AC
1-monopalmitin	1.82849e+06	1.447e+06	1.15395e+06	1.65754e+06	1.4715e+06	1.43901e+06	1.35309e+06	1.6673e+06	1.44661e+06	1.42837e+06	1.94131e+06	1.24846e+06	1.4178e+06	1.15585e+06	1.29098e+06	1.39357e+06	1.5919e+06	2.07089e+06	1.60946e+06	1.52235e+06	1.45798e+06	1.43804e+06	1.30051e+06	2.10178e+06
1-monostearin	782885	673343	613920	734698	751741	667183	673834	698848	670280	709684	864195	568336	706347	645669	695278	714449	792860	825680	785628	719510	711853	709233	685352	855031
2-deoxytetronic acid	115293	142609	168935	195680	155472	110430	219855	175441	144641	132309	216969	97101.3	203994	175653	234049	157006	113064	101465	137857	115033	99118.2	91574.8	72470.1	130506
2-hydroxybutanoic acid	1.34985e+06	1.38741e+06	1.50788e+06	1.44385e+06	1.35698e+06	1.69049e+06	1.1714e+06	1.11369e+06	1.66115e+06	1.22813e+06	1.55449e+06	3.19488e+07	1.87893e+06	1.69461e+06	1.51902e+06	1.26708e+06	1.2902e+06	1.43157e+06	1.50626e+06	1.09702e+06	1.03834e+06	1.13253e+06	1.13852e+06	1.05352e+06
3-hydroxypropionic acid	2.48236e+07	3.01638e+07	9.1508e+07	7.81582e+07	6.16068e+07	9.97274e+07	1.14142e+08	45687500	3.43238e+07	1.76478e+07	1.66301e+08	1.51861e+07	8.13927e+07	2.86314e+08	1.6055e+08	1.30693e+08	3.39808e+07	2.71552e+07	7.9388e+07	1.76115e+07	17531250	1.79856e+07	1.82741e+07	2.39227e+07
3-hydroxypyridine	274188	303379	330307	334304	1.52487e+06	1.65253e+06	1.83515e+06	343351	293283	360080	512132	282435	362454	334145	341779	281057	1.50127e+06	298355	281849	357523	276012	309525	1.42243e+06	1.62385e+06
3-phosphoglycerate	39508.2	63444	53616.4	84869.5	40824.7	47370.6	117985	68939.2	123923	64535.6	95530	70234.2	109252	66924.2	40571.8	63537.3	115917	96653.1	132285	76108.9	97849.9	146376	93680.5	66593.8
5-hydroxy-3-indoleacetic acid	919833	998836	1.03239e+06	836375	953353	865683	776826	750301	958951	877398	891184	875929	968059	1.10188e+06	491174	1.05385e+06	860754	759877	967854	922899	823974	923118	910027	635469
6-deoxy-D-glucose major	76494.8	101469	71875.8	67891.1	79345	66172.8	102983	69923.8	73306.8	94373.7	120696	80505.2	121085	178500	149643	97368.3	68162.7	67411.4	77999.7	79321.5	52399.2	72714.7	67552.8	82149.5
allantoic acid (dehydrated) 3TMS minor	471777	646283	488212	621266	418755	348177	482633	365764	224989	381232	392713	461293	406584	460710	391180	510541	515363	518223	540965	410677	328342	241132	333346	291071
allantoic acid (dehydrated) 4TMS major	2.65452e+06	2.67052e+06	3.328e+06	2.26269e+06	2.92649e+06	2.19335e+06	4.87252e+06	3.30897e+06	2.7514e+06	5.4552e+06	3.41382e+06	4.44193e+06	4.28456e+06	5.12725e+06	5.3956e+06	3.54052e+06	2.94648e+06	4.86812e+06	4.96892e+06	3.71275e+06	2.92174e+06	2.59903e+06	2.83125e+06	2.8074e+06
alpha tocopherol	561087	286818	436696	509126	489976	560783	467019	508898	429814	330016	524852	382794	520237	488671	562658	625955	720489	533985	662430	449451	424839	478505	464885	498298
alpha-aminoadipic acid	445127	398571	340509	464940	396747	416818	444688	421399	361477	302196	147599	261690	182352	191310	255910	213854	339995	281007	286695	266191	401237	304536	312721	414954
alpha-ketoglutarate	3.32868e+06	2.89723e+06	3.07671e+06	2.82558e+06	2.76946e+06	3.69143e+06	3.06268e+06	2.89891e+06	2.31062e+06	1.76997e+06	1.89066e+06	1.75077e+06	3.25274e+06	3.14444e+06	2.10352e+06	3.13954e+06	3.10936e+06	3.19434e+06	4.22123e+06	4.15947e+06	1.74126e+06	1.97693e+06	2.52773e+06	2.52456e+06
altrose major	1.46247e+08	1.57543e+08	1.79819e+08	1.46734e+08	177613014	1.84452e+08	1.10849e+08	107500000	9.91803e+07	1.33584e+08	108825042	1.40243e+08	2.49098e+06	2.829e+06	1.27293e+08	192560000	7.99405e+07	1.59155e+08	2.13319e+06	147861194	2.46085e+06	1.15544e+08	2.08916e+06	122628866
arabitol	1.4897e+06	1.41341e+06	1.4512e+06	1.25222e+06	1.4159e+06	1.95775e+06	1.11501e+06	1.39807e+06	1.45979e+06	1.38358e+06	1.51726e+06	1.42695e+06	1.43111e+06	999504	1.3647e+06	1.5954e+06	1.2593e+06	3.88447e+06	1.56272e+06	1.81593e+06	1.20746e+06	1.35154e+06	1.18825e+06	1.69632e+06
asparagine 3TMS major	1.31816e+06	1.12828e+06	978516	1.258e+06	1.19447e+06	893372	1.23681e+06	1.00362e+06	1.50784e+06	1.93553e+06	770176	1.66086e+06	928006	1.43792e+06	1.71192e+06	1.23388e+06	1.16391e+06	1.12285e+06	949637	1.18344e+06	1.3494e+06	1.40966e+06	1.44577e+06	1.09456e+06
aspartic acid	1.04875e+07	1.25843e+07	1.07892e+07	1.09801e+07	1.02106e+07	9.2667e+06	1.21824e+07	11610000	1.89549e+07	1.37261e+07	8.68901e+06	1.26136e+07	1.26732e+07	1.25774e+07	1.57109e+07	11600000	1.59718e+07	1.23187e+07	1.1885e+07	1.09248e+07	16593750	1.78766e+07	1.3849e+07	1.40722e+07
benzoic acid	371943	535975	391050	354978	479155	382222	466244	718801	475330	465960	613428	497295	515658	443816	537643	428041	462782	437849	428512	528211	480754	525197	388766	540961
beta-alanine major TMS3	204960	267541	361696	223771	337965	461198	326566	295722	261017	201180	211805	284689	283337	251851	238032	304406	363927	288478	371546	286553	300362	287728	293072	344422
beta-hydroxybutyric acid	2.43425e+07	2.94913e+07	9.1508e+07	7.81582e+07	6.16068e+07	9.88449e+07	1.14142e+08	45042500	3.43238e+07	1.71576e+07	1.66301e+08	1.47711e+07	8.13927e+07	2.86314e+08	1.6055e+08	129920000	3.39808e+07	2.71552e+07	7.88308e+07	1.70464e+07	17062500	1.74405e+07	1.78644e+07	2.39227e+07
beta-mannosylglycerate minor	5.49504e+06	8.33978e+06	1.10889e+07	8.52663e+06	7.83304e+06	8.10112e+06	9.05447e+06	9.38431e+06	9.95503e+06	1.14068e+07	1.51713e+07	1.12858e+07	1.2564e+07	1.41112e+07	1.08609e+07	11136000	1.13269e+07	7.4562e+06	9.37799e+06	1.03597e+07	6.67977e+06	1.03035e+07	9.09607e+06	7.06149e+06
carnitine	960174	879530	1.07693e+06	610598	905901	614541	755127	1.1197e+06	1.02741e+06	1.4886e+06	1.29216e+06	1.15547e+06	706208	664351	902681	666833	877327	632347	634667	982068	791878	874384	1.04478e+06	761038
cholesterol	1.17383e+07	7.4789e+06	6.68047e+06	8.44297e+06	8.14719e+06	7.17504e+06	5.93409e+06	7.16738e+06	6.0246e+06	5.88676e+06	6.95038e+06	6.74971e+06	6.63126e+06	8.80725e+06	5.55764e+06	11136000	1.13269e+07	1.46566e+07	1.40206e+07	9.79463e+06	6.72631e+06	6.10902e+06	9.25997e+06	1.34691e+07
citric acid	2.48236e+07	3.12205e+07	3.42656e+07	3.39384e+07	3.20905e+07	3.89202e+07	4.65347e+07	29885000	3.09426e+07	2.48785e+07	3.60319e+07	2.22397e+07	4.06417e+07	4.97982e+07	3.09631e+07	31552000	3.25955e+07	2.8504e+07	3.89047e+07	2.71236e+07	19125000	2.36537e+07	1.78644e+07	2.64356e+07
creatine major dehydrated TMS3	3.72272e+06	5.3534e+06	6.11753e+06	4.84461e+06	5.6164e+06	5.44107e+06	1.10849e+07	9.84573e+06	4.46177e+06	7.15112e+06	5.91316e+06	6.2887e+06	5.64682e+06	5.91068e+06	4.60572e+06	5.80486e+06	8.01087e+06	6.70123e+06	6.7373e+06	7.60038e+06	9.20944e+06	7.41469e+06	8.00679e+06	8.88854e+06
cystine	236594	254398	294761	185494	121914	183358	120126	107679	422742	431598	349003	400577	301391	349192	255627	468225	204062	371630	273797	339069	123754	475442	306172	199497
dehydroabietic acid	2.3336e+06	2.94465e+06	2.72197e+06	2.70257e+06	2.64346e+06	2.76471e+06	2.76471e+06	3.08295e+06	2.64447e+06	3.08735e+06	4.18999e+06	2.31908e+06	3.03248e+06	2.44533e+06	2.6509e+06	2.36604e+06	2.66117e+06	2.74078e+06	2.55688e+06	2.89682e+06	2.38624e+06	2.63731e+06	2.23776e+06	2.60271e+06
fructose-6-phosphate	97377.1	377216	107434	120413	102517	405128	420463	149522	187988	138692	129617	181916	367080	747133	166236	358938	279102	396348	272090	276232	342402	194881	201736	127979
fumaric acid	1.81122e+06	1.87275e+06	2.11928e+06	2.18012e+06	2.60038e+06	2.69572e+06	2.96725e+06	2.83364e+06	1.79596e+06	1.36044e+06	1.43675e+06	1.20195e+06	1.76534e+06	1.68641e+06	1.62096e+06	1.48691e+06	2.63866e+06	1.95653e+06	2.68925e+06	1.89399e+06	1.5723e+06	1.62884e+06	1.40667e+06	1.85901e+06
galactonic acid	2.58819e+07	2.54567e+07	3.2867e+07	2.32578e+07	1.19267e+07	2.71823e+07	1.7231e+07	26230000	5.48156e+07	2.07117e+07	1.20349e+08	2.34015e+07	2.57835e+07	1.10435e+07	2.20182e+07	3.56507e+07	1.25493e+07	2.78745e+07	1.84774e+07	2.31681e+07	24187500	1.71135e+07	1.0817e+07	3.17629e+07
gluconic acid	306698	362818	292224	644784	284077	331475	261987	329585	477482	303022	328817	258629	376925	352060	281223	308545	276954	310251	340937	337593	573031	318185	259566	321118
glucose-6-phosphate major	168547	743602	210212	237369	204422	182470	336393	269774	346585	317501	235642	328743	681822	1.48511e+06	356114	686361	498978	455827	525595	502193	159222	428875	438647	126036
glutamate	2.25144e+07	24400000	2.17781e+07	2.17605e+07	2.01638e+07	2.17988e+07	2.22796e+07	21070000	2.86885e+07	2.4756e+07	1.75054e+07	2.03311e+07	2.49094e+07	2.64841e+07	2.61466e+07	2.31227e+07	2.68098e+07	2.11307e+07	2.29343e+07	1.91184e+07	24000000	2.68148e+07	2.21256e+07	2.18119e+07
glutamine 2TMS minor	1.82728e+06	2.07769e+06	2.1143e+06	2.51907e+06	2.69317e+06	2.48993e+06	3.04803e+06	2.43243e+06	1.83689e+06	2.06828e+06	1.3743e+06	2.15926e+06	1.91938e+06	2.64933e+06	2.35491e+06	2.04598e+06	2.82388e+06	2.26767e+06	1.8089e+06	2.38719e+06	2.0178e+06	2.43802e+06	2.4534e+06	2.14217e+06
glutamine 3TMS major	3.8871e+07	3.54472e+07	2.87711e+07	4.30219e+07	4.12714e+07	3.39779e+07	5.23516e+07	44397500	5.55328e+07	5.94388e+07	2.72792e+07	4.94584e+07	3.95492e+07	5.60358e+07	5.45868e+07	42920000	4.7508e+07	3.92042e+07	3.04553e+07	4.05912e+07	41531250	4.94875e+07	4.35136e+07	3.93015e+07
glyceric acid	1.41228e+06	2.05806e+06	1.94081e+06	1.8239e+06	957169	978554	1.23071e+06	1.40692e+06	2.66755e+06	1.57675e+06	3.51966e+06	1.09636e+06	2.5429e+06	2.67353e+06	2.04809e+06	1.6714e+06	1.09853e+06	1.36904e+06	1.50577e+06	1.32592e+06	1.81822e+06	1.36335e+06	1.15435e+06	2.07112e+06
glycerol	264592269	2.41118e+08	2.00798e+08	2.76498e+08	2.31669e+08	2.69176e+08	1.82188e+08	279500000	1.9877e+08	1.77704e+08	2.18817e+08	2.14099e+08	2.17411e+08	2.22916e+08	211007933	2.26587e+08	2.11056e+08	2.94931e+08	2.64627e+08	1.94009e+08	226875000	160235012	1.90116e+08	3.00541e+08
glycerol-1-phosphate	1.91469e+07	1.6811e+07	2.00798e+07	1.99638e+07	1.6131e+07	1.93277e+07	2.06333e+07	18812500	2.33607e+07	2.08342e+07	1.94018e+07	2.36504e+07	2.41447e+07	2.15758e+07	2.3165e+07	26680000	2.73802e+07	2.09509e+07	2.07987e+07	2.39215e+07	19500000	2.18007e+07	2.51576e+07	19500000
glycine	3.03078e+07	4.2652e+07	6.09388e+07	4.45192e+07	5.9805e+07	6.1778e+07	5.99244e+07	58695000	4.61066e+07	4.7306e+07	3.57401e+07	5.81717e+07	4.44656e+07	5.14343e+07	5.47015e+07	4.77147e+07	6.9347e+07	5.5839e+07	4.84684e+07	4.98207e+07	47531250	4.85065e+07	5.67071e+07	4.47294e+07
glycolic acid	1.8762e+07	1.88283e+07	1.60838e+07	1.78676e+07	1.74181e+07	2.0475e+07	1.58042e+07	19672500	2.04918e+07	1.61772e+07	1.94018e+07	1.48541e+07	1.71526e+07	1.46225e+07	1.80045e+07	15776000	1.53199e+07	1.46566e+07	1.6249e+07	1.47861e+07	15000000	1.85306e+07	1.62254e+07	1.73892e+07
heptadecanoic acid	1.12041e+06	885580	658766	960574	967117	889010	766338	824852	795316	815682	973353	765808	1.07768e+06	834478	871418	797686	892216	1.10063e+06	944606	896928	906202	813276	893161	1.21151e+06
histidine 2	254467	157472	152573	128939	168984	143610	157810	180855	577873	615135	110906	361300	155300	169061	287280	217386	199569	226987	167381	244115	284513	239355	261076	195551
hypoxanthine	23574.6	18145.6	13359.7	14575.2	15270	13343	19384.6	25699.4	13052.4	17806.3	14914	11511.3	18161.4	18176.3	11462.9	8243.88	8409.81	17544.1	12448.5	13425.9	14110.6	12784.3	11507.3	13711.7
iminodiacetic acid	4.64945e+06	4.59682e+06	3.54158e+06	3.62845e+06	3.75326e+06	3.30912e+06	3.60486e+06	4.07265e+06	5.98123e+06	7.30593e+06	1.88811e+06	4.65161e+06	3.87561e+06	356982	4.41831e+06	240379	4.58231e+06	4.17351e+06	499971	4.06224e+06	5.71511e+06	5.68521e+06	4.84503e+06	4.72922e+06
indole-3-lactate TMS3x	918608	4.29402e+07	4.35562e+07	595993	1.59191e+06	4.3424e+06	776988	29670000	2.51935e+06	531231	4.07e+07	5.00393e+07	3.32126e+07	4.15155e+07	5.56189e+07	42224000	5.35135e+06	2.66157e+07	2.85982e+07	3.55997e+07	39937500	3.92412e+07	3.72857e+07	3.29691e+07
inosine	85661	104592	112146	117801	126873	33201.4	90315.6	135844	157004	77886.8	184408	109848	68996.6	56801.1	52672.2	99783	79455.1	84191.6	89864.1	126073	170544	97635	97359.1	185638
isocitric acid	7.47575e+06	7.34495e+06	6.19708e+06	9.15198e+06	8.38797e+06	7.129e+06	1.10849e+07	9.14196e+06	1.18852e+07	1.2378e+07	6.24546e+06	10538960	8.12658e+06	481934	1.16972e+07	9048000	9.86015e+06	7.76736e+06	6.46305e+06	8.31985e+06	8.83778e+06	1.0218e+07	9.01413e+06	8.1675e+06
isoleucine	3.6177e+07	2.83386e+07	2.14784e+07	2.0363e+07	2.38533e+07	2.15341e+07	1.99748e+07	19135000	2.71516e+07	4.81638e+07	2.07147e+07	2.90444e+07	2.74222e+07	2.28029e+07	1.97247e+07	2.03387e+07	2.41207e+07	2.32887e+07	2.38628e+07	2.64643e+07	24937500	2.10377e+07	2.89272e+07	2.39227e+07
lactic acid	1308529039	1229606299	1248744976	1217790005	1029640661	1147306312	1448722342	1343750000	1250000000	1617716618	1735949061	1153476725	1365649606	1319089917	1513752563	951200000	1181587995	1141957083	1179212949	1148985075	1256250000	1264439550	1139057849	1246391753
L-allothreonine	1.59718e+07	189759	213706	469993	186988	216555	363956	359398	2.06967e+07	1.91185e+07	514573	254769	183452	169329	407660	98299.9	120951	144222	312441	163197	272977	179912	162125	117668
lauric acid	388846	288364	274830	360278	324634	323843	340362	346998	280329	327145	400341	313201	427591	442472	393255	402277	364267	416539	311188	274259	259699	281521	284854	335132
L-cysteine	348551	326482	522798	399389	432736	488619	525614	431830	549223	432052	302702	452278	366931	465507	469166	545069	625208	594277	748137	487642	582437	604098	560182	467807
linoleic acid	1.08723e+07	1.11433e+07	6.20808e+06	1.29765e+07	8.75195e+06	1.20908e+07	4.85765e+06	8.7014e+06	6651750	147974	7.25569e+06	9.2942e+06	9.07175e+06	6.54344e+06	7.68865e+06	9.66667e+06	7.12415e+06	1.27683e+07	9.37799e+06	8.1782e+06	10312500	6.11164e+06	7.4256e+06	1.33686e+07
lysine	5.87876e+07	6.36898e+07	7.45251e+07	5.95919e+07	7.23323e+07	6.50434e+07	7.68262e+07	60952500	7.32582e+07	1.47065e+08	3.29684e+07	7.51834e+07	4.0314e+07	4.66283e+07	7.53436e+07	45704000	5.38641e+07	5.82668e+07	4.75399e+07	6.43243e+07	73312500	5.68998e+07	6.94088e+07	6.62397e+07
lyxose major	3.73895e+06	646302	330803	512655	404347	313329	381215	289422	795126	352199	823470	336281	625046	439406	477553	548735	439016	531859	636996	452791	200169	447924	247099	299406
malic acid	1.21231e+07	12200000	1.37861e+07	1.35754e+07	1.66459e+07	18092138	1.96456e+07	18597500	1.18852e+07	8.37919e+06	9.39518e+06	7.46224e+06	1.1253e+07	1.11458e+07	9.00458e+06	9.43467e+06	1.73571e+07	1.16893e+07	1.6249e+07	12620000	11156250	1.09003e+07	9.99749e+06	1.18608e+07
maltose 1	159010	128961	114155	118685	125713	127773	109945	126419	115960	131354	213461	109035	121608	82087.8	100794	118089	76975.3	126828	119598	135700	132147	159995	105976	152339
mannitol	3.52949e+06	3.43934e+06	4.06871e+06	3.45917e+06	4.04462e+06	4.07678e+06	3.291e+06	3.86766e+06	2.96374e+06	2.68094e+06	2.79876e+06	2.85415e+06	2.28832e+06	2.58273e+06	2.73346e+06	3.42607e+06	2.96151e+06	3.52907e+06	3.4556e+06	3.32778e+06	3.10485e+06	3.61333e+06	2.57602e+06	3.31176e+06
methanolphosphate	2.61413e+06	2.21731e+06	2.12899e+06	2.18055e+06	1.97301e+06	1.87685e+06	2.11032e+06	1.97343e+06	1.67527e+06	1.7585e+06	2006248	1.58788e+06	1.82512e+06	1.66349e+06	1.69733e+06	1.74329e+06	2.24337e+06	1.90588e+06	2.01496e+06	1.82716e+06	1.72073e+06	2.03993e+06	1.85645e+06	2.05624e+06
methionine	1.97242e+07	1.58504e+07	1.10889e+07	1.2677e+07	1.40718e+07	1.27969e+07	8.14816e+06	12900000	1.9877e+07	3.2722e+07	7.14703e+06	1.76756e+07	1.02642e+07	7.73392e+06	9.13767e+06	11136000	1.27937e+07	1.4207e+07	1.19778e+07	1.50687e+07	20625000	1.53695e+07	1.75366e+07	1.55799e+07
monoolein	1.45057e+06	665964	267266	939624	807712	820460	251232	688721	660890	504921	604027	647426	565104	321714	312116	608174	807496	2.39422e+06	1.14843e+06	1.08588e+06	919497	407615	701564	2.22899e+06
myo-inositol	2.54971e+07	2.52646e+07	3.06692e+07	3.15428e+07	3.15756e+07	3.19481e+07	4.04984e+07	36120000	3.28893e+07	3.01484e+07	3.03426e+07	3.02062e+07	3.60531e+07	2.97562e+07	3.23393e+07	26680000	4.07444e+07	2.82342e+07	3.2498e+07	31550000	41625000	3.72792e+07	3.40078e+07	3.01546e+07
myristic acid	1.7415e+07	1.46976e+07	1.51847e+07	1.44737e+07	1.53588e+07	1.5268e+07	1.39385e+07	13222500	1.53689e+07	1.55644e+07	1.83806e+07	1.65968e+07	1.83543e+07	1.70766e+07	1.83485e+07	1.63173e+07	1.4342e+07	1.45667e+07	1.51348e+07	1.3656e+07	13312500	1.46065e+07	1.49962e+07	1.51778e+07
octadecanol	987634	883290	884748	1.05738e+06	899470	944362	1.03408e+06	1.0091e+06	881230	1.03883e+06	1.22565e+06	807750	1.09298e+06	859050	848658	832256	942542	1.28511e+06	887218	1.01564e+06	828830	930895	881998	952600
oleic acid	4.99358e+07	4.34205e+07	2.42756e+07	5.21054e+07	3.68955e+07	4.6157e+07	1.8548e+07	36120000	2.77664e+07	3.12513e+07	3.23849e+07	3.65959e+07	3.95492e+07	3.14945e+07	2.87842e+07	46400000	3.48772e+07	5.50297e+07	4.53115e+07	3.72949e+07	37406250	2.44168e+07	3.3762e+07	5.64897e+07
O-phosphorylethanolamine TMS4x	333115	466232	686120	456261	578271	638820	740750	560557	736051	541868	603922	809034	801105	957136	508376	909109	1.63721e+06	983291	772426	792154	723680	877565	942316	621559
ornithine 3TMS minor	313870	390663	530076	347613	409505	523014	380729	369658	230159	385275	207244	435161	310119	283922	375709	294284	430392	389047	397322	865157	394356	359624	489289	338707
ornithine 4TMS	1.66453e+07	1.56583e+07	2.00798e+07	1.45736e+07	1.67317e+07	1.73861e+07	1.79993e+07	16555000	18750000	2.95356e+07	9.34482e+06	2.44803e+07	1.69341e+07	1.68721e+07	1.36467e+07	1.45387e+07	1.56459e+07	1.79836e+07	1.72704e+07	4.00261e+07	18562500	1.86396e+07	2.41742e+07	1.70876e+07
ornithine TMS3	5.17301e+06	4.02018e+06	2.22312e+06	3.61837e+06	2.91354e+06	2.21461e+06	2.55662e+06	2.92681e+06	5.09193e+06	4.1426e+06	1.7812e+06	3.30219e+06	2.50465e+06	2.95491e+06	2.56414e+06	2.37364e+06	2.39472e+06	2.53865e+06	2.0862e+06	1.43244e+06	3.23531e+06	2.64665e+06	2.62647e+06	3.20322e+06
oxalic acid	6.0942e+06	4.43425e+06	7.14873e+06	5.1289e+06	5.34157e+06	5.83985e+06	4.27691e+06	5.69696e+06	7.51923e+06	7.63102e+06	7.67737e+06	7.03308e+06	9.23398e+06	8.43574e+06	5.47522e+06	7.05407e+06	6.37485e+06	6.89158e+06	6.06212e+06	5.82484e+06	6.58376e+06	6.78245e+06	6.94956e+06	7.27506e+06
oxoproline	2.73252e+07	3.09323e+07	2.94704e+07	3.03449e+07	3.26911e+07	2.92122e+07	3.3584e+07	36980000	3.45287e+07	3.19867e+07	2.88839e+07	2.77996e+07	2.50187e+07	3.76299e+07	3.22246e+07	2.89227e+07	2.95804e+07	2.57165e+07	25162733	2.45807e+07	30562500	3.172e+07	2.6141e+07	2.9049e+07
palmitic acid	2.1456e+08	1.65228e+08	1.15884e+08	2.00636e+08	1.76755e+08	1.65918e+08	1.29507e+08	173075000	1.30123e+08	1.43389e+08	1.70677e+08	1.45222e+08	1.86821e+08	1.6054e+08	1.45641e+08	1.88693e+08	1.67867e+08	1.99618e+08	1.70847e+08	1.61988e+08	153750000	1.31894e+08	1.6881e+08	2.32191e+08
palmitoleic acid	6.11584e+06	5.16608e+06	2.42676e+06	6.99131e+06	5.15508e+06	4.56546e+06	2.16993e+06	6.29492e+06	3.96289e+06	2.6897e+06	3.63664e+06	3.20617e+06	6.8644e+06	5.72065e+06	3.15347e+06	7888000	7.95229e+06	9.89097e+06	8.02341e+06	5.53449e+06	4.27137e+06	2.31645e+06	4.7163e+06	7.48282e+06
pantothenic acid	124879	116888	160708	165169	192583	153941	219125	288313	135948	156440	162314	145275	93570.2	113231	174598	148395	165851	148889	157773	115489	173078	180047	121876	175830
pelargonic acid	506617	366895	811173	412181	1.10838e+06	515166	731451	790481	397542	663179	1.42562e+06	1.02509e+06	498537	577723	1.00727e+06	403337	783262	924135	796814	724662	947744	1.20832e+06	620870	1.14129e+06
phenylalanine	1.36626e+07	1.09512e+07	9.72122e+06	9.54941e+06	1.0039e+07	9.53147e+06	9.32027e+06	1.02969e+07	1.40369e+07	1.37261e+07	8.42544e+06	1.14518e+07	1.20177e+07	1.11458e+07	1.15825e+07	1.02853e+07	1.22233e+07	1.07901e+07	1.09565e+07	1.05481e+07	11625000	1.16634e+07	1.21281e+07	1.10567e+07
phenylalanine minor	574699	507588	640943	437666	615833	655628	529725	538585	499161	518460	394500	582114	543648	573038	505671	495896	679333	540458	592131	651492	516584	542575	589504	533996
phosphate	1.88582e+08	122000000	1.67831e+08	2.61525e+08	1.76755e+08	1.89747e+08	3.72058e+08	293475000	1.67008e+08	1.18142e+08	1.83806e+08	127795263	1.87913e+08	104300133	9.99994e+07	1.26053e+08	2.9173e+08	212206198	2.89696e+08	1.48803e+08	301875000	4.04403e+08	2.13061e+08	2.14098e+08
phosphogluconic acid	291586	336328	305537	321178	311091	338714	386802	365601	282266	224906	402104	300574	410377	550114	334407	452987	535866	362513	382468	352735	335766	366542	414952	307833
pipecolinic acid	1.06415e+06	839735	1.10059e+06	812162	1.02867e+06	696648	2.19273e+06	1.39572e+06	863952	1.64858e+06	903812	1.09103e+06	1.0882e+06	1.23255e+06	1.81812e+06	1.29067e+06	1.05249e+06	1.15401e+06	1.0977e+06	1.0238e+06	1.1934e+06	1.02487e+06	1.1711e+06	1.29448e+06
proline	4.08915e+07	3.62157e+07	3.22676e+07	3.55355e+07	3.82683e+07	3.00065e+07	3.534e+07	29885000	4.61066e+07	6.63019e+07	1.96935e+07	4.75498e+07	3.06998e+07	3.05743e+07	3.37154e+07	27144000	3.23511e+07	3.34495e+07	3.21266e+07	3.71066e+07	45093750	4.29473e+07	4.294e+07	3.74923e+07
pyrophosphate	1.18213e+06	887599	790564	649775	731962	284.638	1586.18	520842	396722	295421	418243	422267	385013	912.574	295715	375027	752094	516935	575300	506.82	396106	422267	503480	465.06
pyruvic acid	1.96279e+07	1.35449e+07	1.80818e+07	1.73685e+07	1.82761e+07	1.87099e+07	1.95358e+07	15802500	2.15164e+07	1.85057e+07	1.29669e+07	1.81735e+07	1.3438e+07	8.35172e+06	1.46788e+07	1.23733e+07	2.20835e+07	1.76239e+07	18198877	1.60104e+07	17343750	2.13647e+07	1.91755e+07	1.64845e+07
ribitol	753797	685818	1.08703e+06	844486	794425	752148	829441	704650	830995	1.0767e+06	1.51726e+06	850025	1.09577e+06	2.49066e+06	176737	1.12861e+06	611756	746543	669635	672671	543118	674094	649687	819067
ribose	1.81796e+06	2.33693e+06	52946787	3.52352e+06	3.26218e+06	3.11374e+06	880187	691815	1.13766e+06	5.25758e+07	319960	194723	870178	4.99197e+06	3.96099e+06	3.92853e+07	921918	244150	1.95836e+06	2.26489e+06	1.61386e+06	709558	5.0725e+07	618983
sarcosine	9.53494e+07	1.11433e+08	9.18077e+07	9.89205e+07	1.37285e+08	1.12083e+08	118531828	119325000	1.78279e+08	1.64223e+08	6.22899e+07	1.32774e+08	8.51073e+07	8.81438e+07	1.06077e+08	7.96533e+07	1.09195e+08	106103099	1.01208e+08	1.22433e+08	150937500	1.41704e+08	1.42587e+08	1.20619e+08
sedoheptulose	1.77998e+07	12200000	2.43755e+07	1.0481e+07	1.60452e+07	1.38559e+07	8.21022e+06	33647500	1.21926e+08	1.49516e+07	3.13638e+08	1.71777e+07	4.61043e+07	1.42134e+07	1.74311e+07	3.03147e+07	8.39335e+06	2.02315e+07	1.38349e+07	1.16782e+07	43406250	1.01981e+07	7.83271e+06	4.38247e+07
serine	3.78126e+07	3.68882e+07	3.40658e+07	3.85301e+07	3.68955e+07	3.08008e+07	4.28032e+07	46977500	6.23975e+07	6.34831e+07	3.29684e+07	4.97074e+07	3.68179e+07	4.94914e+07	5.77978e+07	3.55733e+07	4.65301e+07	3.87546e+07	3.98333e+07	4.91615e+07	51093750	4.92695e+07	5.03152e+07	3.57835e+07
serine minor	345109	497927	556768	528692	572261	558239	561087	467006	497708	514781	678122	502879	436997	490223	534113	362305	564261	481653	396355	519027	434600	508448	502266	391886
stearic acid	5.7633e+07	4.40929e+07	4.18579e+07	52903992	5.59438e+07	4.69513e+07	4.78517e+07	45795000	4.2418e+07	4.88992e+07	6.0977e+07	4.32346e+07	5.57185e+07	5.07185e+07	5.28667e+07	59624000	5.67162e+07	5.10734e+07	4.81899e+07	4.80313e+07	45093750	5.29757e+07	5.28556e+07	5.80979e+07
succinic acid	1.45285e+07	1.78677e+07	2.3876e+07	1.95645e+07	2.47972e+07	2.75354e+07	2.89744e+07	35475000	1.73156e+07	1.40937e+07	1.47337e+07	1.72607e+07	1.66063e+07	1.94285e+07	2.00687e+07	16704000	3.33289e+07	1.91525e+07	2.25629e+07	1.74231e+07	18562500	2.14737e+07	1.86838e+07	1.99021e+07
sulfuric acid	1.93393e+07	6.88502e+06	4.44553e+07	1.76679e+07	3.07176e+07	3.38014e+07	5.59734e+07	24080000	3.13525e+07	3.56633e+07	2.40699e+07	4.82137e+07	1.93376e+07	2.81201e+07	3.25686e+07	2.28133e+07	4.24557e+07	3.27301e+07	2.1263e+07	3.07966e+07	16031250	3.3028e+07	3.76954e+07	1.90979e+07
tagatose 2	2.87677e+06	3.3745e+06	6.62284e+06	4.50704e+06	4.89049e+06	4.88905e+06	2.54819e+06	4.59297e+06	2.73156e+06	4.04981e+06	3.21982e+06	3.73177e+06	3.75444e+06	4.73287e+06	4.41005e+06	5.34672e+06	2.01923e+06	4.24809e+06	4.35865e+06	2.23972e+06	3.6949e+06	2.45217e+06	3.55339e+06	4.06099e+06
talose 1	6.7447e+08	1.66189e+08	1.75823e+08	6.86754e+08	6.86427e+08	706917197	6.15707e+08	582650000	1.03484e+08	1.42163e+08	6.21441e+08	5.55163e+08	555000000	7.41349e+07	1.39907e+08	658880000	4.44114e+08	6.82477e+08	5.97035e+08	6.42301e+08	470625000	5.18676e+06	4.00719e+08	6.30232e+08
talose 2	6.10005e+08	622488189	6.69327e+08	5.90928e+08	5.74025e+08	5.93952e+08	1.14142e+08	523525000	4.79508e+08	1.47065e+08	5.79136e+08	5.40225e+08	8.22994e+06	3.88569e+08	6.24996e+08	5.86187e+08	3.92776e+08	5.94357e+08	4.93041e+08	5.84852e+08	426562500	5.34117e+08	2.64228e+06	1.2866e+08
taurine	5.18601e+07	5.88866e+07	8.05191e+07	5.31036e+07	7.91107e+07	7.64283e+07	1.00533e+08	86860000	5.4918e+07	7.70866e+07	2.9905e+07	7.18641e+07	6.51142e+07	8.40536e+07	7.2706e+07	5.90827e+07	8.07554e+07	6.62695e+07	6.69459e+07	7.12936e+07	67593750	7.39043e+07	7.64562e+07	7.57887e+07
threitol	821092	1.28368e+06	965148	743446	915573	702197	820435	1.10541e+06	1.00617e+06	915581	1.07933e+06	841513	1.09295e+06	1.21491e+06	1.10482e+06	1.0628e+06	787670	843279	1.00907e+06	845154	704754	773106	763669	832950
threonic acid	5.31238e+06	4.0824e+06	5.84126e+06	3.92187e+06	1.0368e+06	4.69951e+06	2.97967e+06	4.36855e+06	6.55824e+06	7.36619e+06	7.43734e+06	7.18569e+06	8.62827e+06	9.19854e+06	5.12929e+06	7.12794e+06	4.55735e+06	6.05603e+06	4.88108e+06	5.33376e+06	5.58343e+06	4.75738e+06	5.94832e+06	5.60016e+06
threonine	3.14624e+07	2.7474e+07	2.61737e+07	2.04629e+07	2.45398e+07	2.51525e+07	2.00846e+07	20855000	3.94467e+07	3.94625e+07	1.82348e+07	3.56001e+07	2.11949e+07	2.23939e+07	2.08714e+07	20416000	2.20835e+07	2.34686e+07	2.33986e+07	2.75945e+07	31875000	2.87769e+07	3.18772e+07	2.77423e+07
trans-4-hydroxy-L-proline major	1.41437e+07	12200000	1.1988e+07	1.52723e+07	1.46724e+07	1.21791e+07	1.25117e+07	14835000	1.73156e+07	14829069	7.39619e+06	1.08709e+07	6.30317e+06	6.6944e+06	1.33027e+07	9.66667e+06	1.0838e+07	1.27683e+07	1.06779e+07	1.17724e+07	11906250	1.31894e+07	1.20462e+07	1.50773e+07
trans-4-hydroxy-L-proline minor	461798	349771	316371	425933	613033	465901	321866	446589	1.36198e+06	416257	1.26406e+06	413931	245540	334835	339278	397329	361080	348985	273075	307921	311632	369418	339278	414675
tryptophan	4.23348e+07	4.29402e+07	4.35562e+07	3.29402e+07	3.46646e+07	3.22128e+07	4.14861e+07	30100000	4.43648e+07	6.29929e+07	4.07e+07	5.00393e+07	3.32126e+07	4.15155e+07	5.56189e+07	42224000	3.87072e+07	2.66157e+07	2.85982e+07	3.56939e+07	39937500	3.92412e+07	3.72857e+07	3.29691e+07
tyrosine	1.52507e+06	1.6459e+06	1.81067e+06	1.64488e+06	2.16917e+06	1.97563e+06	1.78857e+06	1.25004e+06	1.08192e+06	1.37607e+06	1.03691e+06	1.641e+06	1.1875e+06	1.5268e+06	1.05224e+06	977157	1.71684e+06	1.20973e+06	1.14581e+06	1.32159e+06	1.24254e+06	1.04245e+06	1.26877e+06	1.00453e+06
urea	950607861	8.80898e+08	7.74222e+08	7.88569e+08	7.16458e+08	6.91914e+08	7.18874e+08	761100000	7.80738e+08	7.1204e+08	9.61336e+08	7.00384e+08	8.69646e+08	7.36236e+08	6.96097e+08	756320000	6.81247e+08	7.91277e+08	7.91094e+08	6.40418e+08	664687500	7.01982e+08	6.73601e+08	7.71959e+08
uric acid	4.21427e+06	1.6811e+07	5.72104e+06	2.99915e+06	3.00131e+06	2.8705e+06	2.73202e+06	4.40583e+06	5.20209e+06	4.13977e+06	5.23621e+06	4.06122e+06	1.48583e+07	3.37442e+07	16857699	1.15227e+07	3.27857e+06	2.65505e+06	2.90988e+06	2.72309e+06	2.66105e+06	2.24149e+06	2.35507e+06	2.80389e+06
valine	83611157	6.20567e+07	4.81516e+07	4.15246e+07	5.15678e+07	4.5804e+07	4.6425e+07	45580000	7.31557e+07	1.04416e+08	4.20129e+07	6.59722e+07	5.67018e+07	5.08208e+07	4.65594e+07	42920000	5.8509e+07	5.29616e+07	5.58037e+07	6.71497e+07	81750000	5.64638e+07	8.27661e+07	5.61881e+07
xanthine	5647.81	5676.71	4771.23	6368.86	5329.88	9206.59	4889.31	7228.36	5771.36	3229.75	16233.5	3508.99	5773.33	5782.14	6871.91	4362.37	3884.45	2761.16	5132.84	8482.87	4873.75	6056.18	4359.53	4074.86
xanthosine	133474	526318	114257	58817.5	63979.6	65507	30789.3	47489.8	77166.8	137587	238745	68587.2	291171	913113	585331	386576	50253.1	44413.4	43683.5	51750.6	36210.7	39688.2	39307.4	43863.5
z dioctylphtalate	155773	147008	166839	147015	290886	280418	305297	179393	284308	294730	200434	124682	203485	271431	176425	227651	120988	301026	139331	165523	274503	182290	261075	294523

## Sheet: Foldchange pvalue
RSV/CONTROL							RSV+AC/CONTROL
	FC	log2(FC)	raw.pval	#NAME?				FC	log2(FC)	raw.pval	#NAME?
1-monopalmitin	0.94217	-0.085933	0.44956	0.34721			1-monopalmitin	1.1563	0.20954	0.11901	0.92442
1-monostearin	0.99603	-0.0057377	0.93809	0.027755			1-monostearin	1.0917	0.12652	0.10411	0.98249
2-deoxytetronic acid	1.0608	0.085107	0.65149	0.18609			2-deoxytetronic acid	0.63235	-0.6612	0.0037203	2.4294
2-hydroxybutanoic acid	3.879	1.9557	0.31452	0.50235			2-hydroxybutanoic acid	0.22661	-2.1417	0.29536	0.52964
3-hydroxypropionic acid	1.635	0.70929	0.23714	0.62499			3-hydroxypropionic acid	0.26428	-1.9198	0.029673	1.5276
3-hydroxypyridine	0.41942	-1.2535	0.077122	1.1128			3-hydroxypyridine	2.1937	1.1334	0.086777	1.0616
3-phosphoglycerate	1.2283	0.29671	0.29414	0.53145			3-phosphoglycerate	1.301	0.37957	0.10263	0.98871
5-hydroxy-3-indoleacetic acid	1.0119	0.017055	0.88933	0.050935			5-hydroxy-3-indoleacetic acid	0.94258	-0.085306	0.50685	0.29512
6-deoxy-D-glucose major	1.4391	0.52515	0.022956	1.6391			6-deoxy-D-glucose major	0.62013	-0.68937	0.0050349	2.298
allantoic acid (dehydrated) 3TMS minor	0.84032	-0.25099	0.13733	0.86224			allantoic acid (dehydrated) 3TMS minor	0.98448	-0.022567	0.90363	0.044008
allantoic acid (dehydrated) 4TMS major	1.4209	0.50682	0.016031	1.7951			allantoic acid (dehydrated) 4TMS major	0.8037	-0.31526	0.1068	0.97145
alpha tocopherol	1.0117	0.016742	0.90603	0.042856			alpha tocopherol	1.0952	0.13117	0.38223	0.41767
alpha-aminoadipic acid	0.5757	-0.79661	2.1385e-05	4.6699			alpha-aminoadipic acid	1.3605	0.44419	0.01609	1.7935
alpha-ketoglutarate	0.78866	-0.34252	0.023731	1.6247			alpha-ketoglutarate	1.2114	0.27664	0.22091	0.65579
altrose major	0.66653	-0.58526	0.070872	1.1495			altrose major	0.78291	-0.35308	0.52495	0.27988
arabitol	0.9726	-0.040088	0.71682	0.14459			arabitol	1.2494	0.32122	0.29827	0.52539
asparagine 3TMS major	1.2414	0.31192	0.093085	1.0311			asparagine 3TMS major	0.86886	-0.2028	0.25194	0.59871
aspartic acid	1.2092	0.27407	0.061112	1.2139			aspartic acid	1.0652	0.091124	0.53746	0.26965
benzoic acid	1.0748	0.10407	0.47991	0.31884			benzoic acid	0.9537	-0.068391	0.43253	0.36399
beta-alanine major TMS3	0.82129	-0.28404	0.10251	0.98922			beta-alanine major TMS3	1.2454	0.31664	0.0040779	2.3896
beta-hydroxybutyric acid	1.64	0.71367	0.23654	0.6261			beta-hydroxybutyric acid	0.26192	-1.9328	0.029635	1.5282
beta-mannosylglycerate minor	1.4227	0.50862	0.0007691	3.114			beta-mannosylglycerate minor	0.74268	-0.42919	0.0031254	2.5051
carnitine	1.1417	0.19124	0.35674	0.44765			carnitine	0.83486	-0.2604	0.2	0.69897
cholesterol	0.92001	-0.12028	0.50053	0.30057			cholesterol	1.4783	0.56395	0.021096	1.6758
citric acid	0.98296	-0.024802	0.88296	0.054057			citric acid	0.80213	-0.3181	0.11648	0.93374
creatine major dehydrated TMS3	0.87999	-0.18444	0.42855	0.368			creatine major dehydrated TMS3	1.3667	0.45065	0.0003279	3.4843
cystine	1.9799	0.9854	0.0001265	3.8979			cystine	0.77003	-0.37701	0.088988	1.0507
dehydroabietic acid	1.0354	0.050168	0.68028	0.16731			dehydroabietic acid	0.91133	-0.13395	0.28977	0.53794
fructose-6-phosphate	1.2795	0.35558	0.50425	0.29736			fructose-6-phosphate	0.91797	-0.12348	0.7741	0.1112
fumaric acid	0.64751	-0.62703	0.00026352	3.5792			fumaric acid	1.2663	0.34066	0.041318	1.3839
galactonic acid	1.6512	0.72347	0.24239	0.61549			galactonic acid	0.52888	-0.91898	0.16867	0.77295
gluconic acid	0.95488	-0.066604	0.7539	0.12269			gluconic acid	1.019	0.027091	0.88197	0.054547
glucose-6-phosphate major	1.8862	0.9155	0.12662	0.8975			glucose-6-phosphate major	0.7065	-0.50123	0.3147	0.50211
glutamate	1.092	0.12703	0.15443	0.81128			glutamate	0.9625	-0.055144	0.58007	0.23652
glutamine 2TMS minor	0.85452	-0.22682	0.087716	1.0569			glutamine 2TMS minor	1.1177	0.16049	0.18209	0.73972
glutamine 3TMS major	1.2096	0.27459	0.092154	1.0355			glutamine 3TMS major	0.86172	-0.2147	0.14879	0.82743
glyceric acid	1.5071	0.59176	0.031142	1.5066			glyceric acid	0.6578	-0.60429	0.022876	1.6406
glycerol	0.86727	-0.20544	0.036922	1.4327			glycerol	1.0919	0.12685	0.32551	0.48744
glycerol-1-phosphate	1.2114	0.27672	0.0010603	2.9746			glycerol-1-phosphate	0.9792	-0.030328	0.71552	0.14538
glycine	0.92122	-0.11839	0.40375	0.39388			glycine	1.0916	0.12639	0.2519	0.59877
glycolic acid	0.94182	-0.086479	0.28501	0.54514			glycolic acid	0.93901	-0.090783	0.26305	0.57995
heptadecanoic acid	0.98003	-0.029099	0.78056	0.1076			heptadecanoic acid	1.1049	0.14392	0.15081	0.82158
histidine 2	1.8549	0.89131	0.057578	1.2397			histidine 2	0.7291	-0.45582	0.24412	0.6124
hypoxanthine	0.79056	-0.33905	0.098133	1.0082			hypoxanthine	0.91718	-0.12473	0.47455	0.32372
iminodiacetic acid	0.92175	-0.11756	0.7462	0.12714			iminodiacetic acid	1.1941	0.25593	0.52819	0.27721
indole-3-lactate TMS3x	2.1413	1.0985	0.10073	0.99685			indole-3-lactate TMS3x	0.92205	-0.11708	0.76027	0.11903
inosine	1.0012	0.0017276	0.99536	0.0020216			inosine	1.1528	0.20512	0.49915	0.30177
isocitric acid	1.0681	0.095026	0.71459	0.14594			isocitric acid	0.97509	-0.036389	0.88307	0.054003
isoleucine	1.1284	0.1743	0.44191	0.35467			isoleucine	0.9127	-0.13179	0.49983	0.30118
lactic acid	1.0935	0.12898	0.26598	0.57515			lactic acid	0.87632	-0.19047	0.088361	1.0537
L-allothreonine	2.306	1.2054	0.44917	0.34759			L-allothreonine	0.035554	-4.8138	0.14279	0.8453
lauric acid	1.1278	0.17352	0.10659	0.97229			lauric acid	0.84626	-0.24082	0.059811	1.2232
L-cysteine	1.0308	0.043703	0.74061	0.13041			L-cysteine	1.3033	0.38222	0.0064092	2.1932
linoleic acid	0.74496	-0.42477	0.12394	0.9068			linoleic acid	1.3258	0.40682	0.1299	0.88639
lysine	1.0089	0.01274	0.96486	0.015534			lysine	0.91312	-0.13113	0.66702	0.17586
lyxose major	0.66462	-0.5894	0.52279	0.28167			lyxose major	0.7402	-0.43401	0.11154	0.95257
malic acid	0.62535	-0.67726	0.000246	3.6091			malic acid	1.3062	0.38536	0.015433	1.8116
maltose 1	0.98192	-0.026319	0.87941	0.055807			maltose 1	1.0173	0.024747	0.89922	0.046134
mannitol	0.74985	-0.41532	5.4429e-05	4.2642			mannitol	1.1591	0.21297	0.018893	1.7237
methanolphosphate	0.81742	-0.29085	0.00081217	3.0904			methanolphosphate	1.1223	0.16652	0.011362	1.9446
methionine	1.0787	0.10923	0.75394	0.12267			methionine	1.0645	0.090205	0.77627	0.10999
monoolein	0.71702	-0.47991	0.16989	0.76983			monoolein	2.2947	1.1983	0.019249	1.7156
myo-inositol	0.98143	-0.027044	0.77652	0.10985			myo-inositol	1.1114	0.1524	0.10382	0.98373
myristic acid	1.1376	0.18596	0.0051621	2.2872			myristic acid	0.85137	-0.23214	0.00018699	3.7282
octadecanol	0.98524	-0.021456	0.81331	0.089745			octadecanol	1.0182	0.02609	0.81652	0.088034
oleic acid	0.89192	-0.16502	0.39967	0.3983			oleic acid	1.1836	0.24324	0.18079	0.74281
O-phosphorylethanolamine TMS4x	1.3153	0.39544	0.035921	1.4446			O-phosphorylethanolamine TMS4x	1.2529	0.32526	0.16157	0.79163
ornithine 3TMS minor	0.77237	-0.37264	0.033026	1.4811			ornithine 3TMS minor	1.4528	0.53888	0.049649	1.3041
ornithine 4TMS	1.0625	0.087427	0.65563	0.18334			ornithine 4TMS	1.1755	0.23326	0.3974	0.40077
ornithine TMS3	0.9637	-0.053347	0.82681	0.082595			ornithine TMS3	0.81584	-0.29364	0.20829	0.68133
oxalic acid	1.3662	0.45016	0.0014263	2.8458			oxalic acid	0.8782	-0.18738	0.04907	1.3092
oxoproline	0.98585	-0.020562	0.80705	0.093101			oxoproline	0.90088	-0.15059	0.096948	1.0135
palmitic acid	0.94748	-0.07783	0.5359	0.27091			palmitic acid	1.0911	0.12585	0.28928	0.53868
palmitoleic acid	0.95465	-0.066957	0.81488	0.088904			palmitoleic acid	1.352	0.43507	0.16406	0.78499
pantothenic acid	0.79471	-0.33149	0.11643	0.93394			pantothenic acid	1.0965	0.13295	0.30422	0.51682
pelargonic acid	1.1442	0.19434	0.55695	0.25418			pelargonic acid	1.1915	0.25281	0.34938	0.4567
phenylalanine	1.1156	0.15776	0.16127	0.79246			phenylalanine	0.98187	-0.0264	0.75973	0.11934
phenylalanine minor	0.91375	-0.13013	0.16678	0.77785			phenylalanine minor	1.1297	0.176	0.039337	1.4052
phosphate	0.62925	-0.66829	0.020126	1.6962			phosphate	1.8617	0.89665	0.001486	2.828
phosphogluconic acid	1.1133	0.15478	0.3477	0.45879			phosphogluconic acid	1.0341	0.048414	0.78073	0.1075
pipecolinic acid	1.0883	0.12212	0.63317	0.19848			pipecolinic acid	0.90691	-0.14097	0.36821	0.4339
proline	1.084	0.11631	0.59802	0.22329			proline	1.0057	0.0082079	0.96961	0.013404
pyrophosphate TMS4	0.54343	-0.87983	0.10034	0.9985			pyrophosphate TMS4	1.2232	0.29061	0.50859	0.29363
pyruvic acid	0.85141	-0.23207	0.13451	0.87125			pyruvic acid	1.2357	0.30529	0.052911	1.2765
ribitol	1.4208	0.50671	0.17703	0.75195			ribitol	0.58762	-0.76704	0.06536	1.1847
ribose	1.507	0.59164	0.66117	0.17969			ribose	0.5715	-0.80718	0.57357	0.24141
sarcosine	1.0134	0.019133	0.92685	0.032988			sarcosine	1.1096	0.15001	0.46333	0.33411
sedoheptulose	4.2144	2.0753	0.15929	0.79781			sedoheptulose	0.27685	-1.8528	0.18349	0.73639
serine	1.2739	0.3492	0.042577	1.3708			serine	0.92918	-0.10597	0.48821	0.3114
serine minor	0.98288	-0.024909	0.8363	0.07764			serine minor	0.94557	-0.080736	0.48853	0.31111
stearic acid	1.0545	0.076582	0.41192	0.38519			stearic acid	0.99657	-0.0049612	0.952	0.021361
succinic acid	0.70715	-0.4999	0.013173	1.8803			succinic acid	1.2561	0.32891	0.041567	1.3813
sulfuric acid	1.0396	0.056001	0.85997	0.065519			sulfuric acid	0.96266	-0.054899	0.81002	0.091503
tagatose 2	0.93222	-0.10125	0.60658	0.21711			tagatose 2	0.8327	-0.26414	0.15645	0.80561
talose 1	0.66361	-0.59159	0.16382	0.78563			talose 1	1.3588	0.44229	0.30694	0.51295
talose 2	0.78027	-0.35795	0.26331	0.57953			talose 2	0.94129	-0.087289	0.82755	0.082206
taurine	0.87643	-0.19028	0.3057	0.5147			taurine	1.1249	0.16976	0.21793	0.66169
threitol	1.1306	0.17714	0.15767	0.80224			threitol	0.7886	-0.34263	0.00086946	3.0608
threonic acid	1.8185	0.86271	0.00027343	3.5632			threonic acid	0.72858	-0.45685	0.00098023	3.0087
threonine	1.1091	0.14945	0.46343	0.33401			threonine	0.99631	-0.0053384	0.97769	0.0097975
trans-4-hydroxy-L-proline major	0.80127	-0.31964	0.098637	1.006			trans-4-hydroxy-L-proline major	1.1377	0.18616	0.3436	0.46395
trans-4-hydroxy-L-proline minor	1.4034	0.48889	0.30646	0.51362			trans-4-hydroxy-L-proline minor	0.57112	-0.80814	0.1289	0.88976
tryptophan	1.2346	0.30404	0.039538	1.403			tryptophan	0.75283	-0.40961	0.0090829	2.0418
tyrosine	0.7154	-0.48318	0.0023516	2.6286			tyrosine minor	1.0074	0.010574	0.93949	0.027109
urea	0.98888	-0.016128	0.85086	0.070142			urea	0.92008	-0.12017	0.13821	0.85946
uric acid	2.2365	1.1612	0.11757	0.9297			uric acid	0.22618	-2.1444	0.022004	1.6575
valine	1.1362	0.18419	0.42827	0.36828			valine	1.0602	0.084288	0.67739	0.16916
xanthine	1.0492	0.069232	0.84912	0.071032			xanthine	0.76893	-0.37907	0.36482	0.43792
xanthosine	2.5929	1.3746	0.099929	1.0003			xanthosine	0.1294	-2.95	0.012419	1.9059
z dioctylphtalate	1.0661	0.092309	0.67491	0.17075			z dioctylphtalate	0.97539	-0.035953	0.8708	0.060083
