# Supplementary material for: Acteoside attenuates RSV-induced lung injury by suppressing necroptosis and regulating metabolism
Source: Front Pharmacol. 2022 Aug 19;13:870928. doi: 10.3389/fphar.2022.870928 (PMC9437591; doi:10.3389/fphar.2022.870928)
Supplement: Supplementary file 9 [file DataSheet8.xls]

## Sheet: Figure1
RSV-F mRNA relative level	RSV	AC(30mg/kg)	AC(60mg/kg)	AC(90mg/kg)	Ribavirin
	0.825349	0.420908	0.362259	0.203076	0.3092
	0.951855	0.688227	0.204007	0.155875	0.566401
	1.27289	0.588082	0.3092	0.197522	0.467449
	0.764142	0.731908	0.542752	0.337474	0.34991
	0.890492	0.59881	0.473308	0.43175	0.616094
	1.35222	0.690847	0.371761	0.373281	0.361027
RSV-F positive aera(%)	Control	RSV	AC(30mg/kg)	AC(60mg/kg)	AC(90mg/kg)	Ribavirin
	0	27.879	15.849	11.493	8.477	14.694
	0	26.951	17.912	12.29	9.821	13.699
	0	22.751	16.227	13.476	7.056	12.213
	0	31.286	18.707	17.647	13.773	18.926
	0	19.916	14.979	15.094	11.107	7.926
	0	28.208	16.55	10.12	6.215	16.394
RSV viral load (lg PFU/g)	RSV	AC(30mg/kg)	AC(60mg/kg)	AC(90mg/kg)	Ribavirin
	3.15836	2.716	2.80618	2.41497	2.85733
	3.1271	2.8451	2.50515	2.5563	2.57978
	3.23553	2.92428	2.73239	2.68124	2.74819
	3.4624	2.65527	2.67772	2.39897	2.69691
	2.95218	2.73033	2.55424	2.40206	2.42942
	3.19934	3.0607	2.40309	2.19794	2.65321

## Sheet: Figure2
IFN-α mRNA relative level	Control	RSV	AC(30mg/kg)	AC(60mg/kg)	AC(90mg/kg)	Ribavirin
	1.03001	1.79185	1.77312	1.29766	1.17694	1.67619
	1.17264	2.07079	1.42797	1.50389	1.04188	1.00261
	0.827925	1.05132	0.839723	0.740938	0.985226	1.21723
	0.701738	1.81155	0.432116	0.759333	0.758674	1.44171
	0.835964	2.68063	0.773008	0.744782	1.24975	0.769213
	1.40897	1.58504	1.21728	1.14907	1.51631	0.539654
IFN-β mRNA relative level	Control	RSV	AC(30mg/kg)	AC(60mg/kg)	AC(90mg/kg)	Ribavirin
	0.75	3.3307	3.04945	1.974	1.40697	1.82772
	1.36111	2.98503	2.30283	1.49554	1.71866	2.19047
	0.888889	3.57736	3.50098	2.00426	1.21703	1.94639
	1.03001	4.50231	2.77853	2.21153	1.64956	2.34648
	1.17264	4.05865	3.17749	3.0393	2.227	2.7938
	0.827925	5.19564	3.26996	2.34778	2.50343	3.19916
IFN-γ mRNA relative level	Control	RSV	AC(30mg/kg)	AC(60mg/kg)	AC(90mg/kg)	Ribavirin
	0.86964	1.60958	1.41293	1.44253	1.68861	1.80246
	0.800313	1.89842	1.29344	1.34425	1.43745	1.02079
	1.04125	2.45365	1.24219	0.983533	1.1782	1.0004
	1.00608	1.98804	1.65351	1.43512	1.16993	0.736943
	1.05876	2.23605	1.41051	1.33311	1.2571	0.895163
	1.30744	1.47805	1.50524	1.21558	0.795354	1.66705
IL-1β concentration in BALF	Control	RSV	AC(30mg/kg)	AC(60mg/kg)	AC(90mg/kg)	Ribavirin
	9.05085	39.6949	20.5751	15.3368	13.7653	17.956
	8.78893	38.9092	21.0989	17.1702	14.813	15.5987
	7.47935	40.7426	22.1466	18.4798	12.9796	14.2415
	10.0985	37.433	19.2655	17.956	14.2891	18.9319
	10.3604	35.1711	23.0513	13.3608	16.0272	17.7653
	8.2651	42.4806	25.3608	20.5751	10.6223	16.813
IL-6 concentration in BALF	Control	RSV	AC(30mg/kg)	AC(60mg/kg)	AC(90mg/kg)	Ribavirin
	19.996	55.1807	42.9445	35.2969	27.1395	37.8461
	19.472	58.7496	41.6699	36.0617	26.8846	30.4534
	20.784	59.2594	40.6502	30.1985	28.4141	28.8077
	15.8122	47.8399	38.4286	26.0317	23.4076	26.5565
	13.4362	45.4783	35.2159	29.4716	20.5212	27.3437
	17.9114	52.7407	37.0527	30.7836	25.7693	36.5565
TNF-α concentration in BALF	Control	RSV	AC(30mg/kg)	AC(60mg/kg)	AC(90mg/kg)	Ribavirin
	31.775	75.583	66	56.417	38.62	48.203
	30.406	78.321	61.893	52.31	41.358	53.679
	34.513	79.69	64.631	57.786	42.727	59.572
	23.0432	86.5104	56.6267	66.1351	53.3021	65.5273
	36.2515	90.5855	68.7018	55.1521	54.6605	67.4935
	31.1933	93.3022	72.7768	47.8687	41.9438	40.2102
IL-1β mRNA level in lung	Control	RSV	AC(30mg/kg)	AC(60mg/kg)	AC(90mg/kg)	Ribavirin
	1.291	9.03923	7.08741	3.93942	1.85976	3.42437
	1	8.95816	6.83537	3.3426	2.16122	4.02679
	0.754	11.4849	6.14073	5.78095	2.52547	5.40613
	0.759495	14.6435	4.5573	4.50627	2.59707	2.84746
	1.27969	10.0674	5.58092	4.0492	1.94308	4.41962
	1.18562	7.98595	5.90248	2.08734	3.26396	4.71479
IL-6 mRNA level in lung	Control	RSV	AC(30mg/kg)	AC(60mg/kg)	AC(90mg/kg)	Ribavirin
	0.640197	24.4891	9.17617	5.97653	2.54314	6.68269
	0.847751	25.8926	14.1714	6.4591	2.45773	7.88097
	1.54813	26.7032	15.7205	6.14413	4.39787	4.98052
	1.48569	19.9538	10.5403	8.98935	3.60452	6.91329
	0.705153	20.3793	12.9821	4.92334	4.25354	7.74948
	0.832577	17.3123	8.83838	7.61762	1.66562	5.91395
TNF-α mRNA level in lung	Control	RSV	AC(30mg/kg)	AC(60mg/kg)	AC(90mg/kg)	Ribavirin
	1	19.4199	10.9285	7.62941	2.40613	5.12401
	0.784948	18.8636	12.2019	7.24972	3.42437	8.21236
	1.22987	24.1982	13.6866	6.69188	4.48285	6.3118
	1.03788	25.0767	15.2088	8.30678	5.29636	4.58065
	0.707191	23.1139	8.88224	6.75685	5.98777	7.48208
	1.30085	20.6074	10.1295	7.53391	4.35193	7.65545

## Sheet: Figure3
HMGB1 level in BALF	Control	RSV	AC(30mg/kg)	AC(60mg/kg)	AC(90mg/kg)
	2.43731	7.03065	6.15892	5.4213	3.1414
	2.40378	7.80179	5.79011	5.22014	3.27551
	2.37026	7.60062	5.99128	5.55542	3.47668
	1.87084	6.46651	5.8907	6.656	3.91254
	2.60378	8.23182	4.95775	4.75658	2.81196
	2.33673	9.70121	6.05834	3.57726	4.87902
HMGB1/GAPDH	Control	RSV	AC(30mg/kg)	AC(60mg/kg)	AC(90mg/kg)
	1	1.91715	1.60093	1.51447	1.28406
	1	1.85193	1.42267	1.42489	1.23955
	1	1.64384	1.26006	1.26144	1.10038
	1	1.45274	1.2678	1.25597	1.15924
p-IκBα/IκBα	Control	RSV	AC(30mg/kg)	AC(60mg/kg)	AC(90mg/kg)
	1	3.05231	1.80805	1.41502	1.03643
	1	2.95908	1.81945	1.5205	1.29921
	1	3.423	1.8567	1.52729	1.13392
	1	2.74735	2.36042	1.73654	1.31754
p-p65/p65	Control	RSV	AC(30mg/kg)	AC(60mg/kg)	AC(90mg/kg)
	1	2.28684	1.50783	1.20311	1.04091
	1	1.93285	1.69201	1.47712	1.20633
	1	2.36909	1.76078	1.52069	1.44099
	1	1.9261	1.49364	1.2347	1.19307

## Sheet: Figure4
HMGB1 level	Control	RSV	AC(1.25 μM)	AC(2.5 μM)	AC(5 μM)
	5.37472	33.6396	26.0584	15.2633	9.24775
	3.80903	34.6285	25.8112	17.5707	8.91813
	4.13865	35.7822	28.6953	16.9938	10.1542
IL-1β concentration	Control	RSV	AC(1.25 μM)	AC(2.5 μM)	AC(5 μM)
	20.5113	149.854	109.602	67.74	39.8321
	23.1948	153.61	112.285	64.5199	36.612
	25.3415	150.927	116.579	70.9602	40.9055
IL-6 concentration	Control	RSV	AC(1.25 μM)	AC(2.5 μM)	AC(5 μM)
	2.79018	11.1958	9.00523	5.86374	4.14866
	2.84112	12.0109	8.76749	5.72789	3.67319
	2.99395	12.4014	7.30713	5.4562	3.91093
TNF-α concentration	Control	RSV	AC(1.25 μM)	AC(2.5 μM)	AC(5 μM)
	34.0897	212.168	145.708	98.8455	51.9828
	28.9774	207.056	154.229	104.81	46.8704
	31.5336	217.28	139.744	96.2893	54.5389
p-IκBα/IκBα	Control	RSV	AC(1.25 μM)	AC(2.5 μM)	AC(5 μM)
	1	3.6787	2.3992	1.93271	1.5786
	1	3.22742	1.90928	1.73951	1.2621
	1	2.82231	1.88496	1.64244	1.44058
p-p65/p65	Control	RSV	AC(1.25 μM)	AC(2.5 μM)	AC(5 μM)
	1	1.84997	1.58449	1.5125	1.33014
	1	2.25179	1.65515	1.57191	1.51158
	1	1.62002	1.40488	1.38334	0.941008

## Sheet: Figure5
LDH level in BALF	Control	RSV	AC(30mg/kg)	AC(60mg/kg)	AC(90mg/kg)
	21.0652	127.936	79.1071	56.0746	36.7273
	15.5374	135.306	86.4775	66.2089	33.0421
	19.2226	123.329	75.4219	63.445	34.8847
	14.6161	116.093	91.871	72.3894	43.9634
	18.3013	131.621	76.3432	55.1533	53.0421
	20.1439	118.857	93.7136	57.9172	28.5699
RIP1/GAPDH	Control	RSV	AC(30mg/kg)	AC(60mg/kg)	AC(90mg/kg)		p-RIP1/GAPDH	Control	RSV	AC(30mg/kg)	AC(60mg/kg)	AC(90mg/kg)
	1	1.90664	1.5956	1.30769	1.29468			1	3.51667	2.59488	1.79167	1.20479
	1	1.57992	1.33774	1.32437	1.1963			1	3.20449	2.39358	1.84232	1.25432
	1	1.72572	1.30809	1.27501	1.28467			1	3.1947	1.86975	1.67653	1.40581
	1	1.55171	1.31492	1.27872	1.22366			1	2.36894	1.69597	1.43674	1.29927
RIP3/GAPDH	Control	RSV	AC(30mg/kg)	AC(60mg/kg)	AC(90mg/kg)		p-RIP3/GAPDH	Control	RSV	AC(30mg/kg)	AC(60mg/kg)	AC(90mg/kg)
	1	1.70219	1.20751	1.19334	1.11387			1	3.16755	1.72426	1.65581	1.47535
	1	2.11597	1.65993	1.55979	1.23576			1	3.10115	1.77958	1.49905	1.15572
	1	1.95902	1.31987	1.27406	1.13442			1	3.19128	2.06562	1.86136	1.50858
	1	1.6586	1.30151	1.25681	1.20494			1	2.3995	1.67829	1.24982	1.21893
MLKL/GAPDH	Control	RSV	AC(30mg/kg)	AC(60mg/kg)	AC(90mg/kg)		p-MLKL/GAPDH	Control	RSV	AC(30mg/kg)	AC(60mg/kg)	AC(90mg/kg)
	1	2.26079	1.28056	1.22653	1.25785			1	3.14955	1.58437	1.40041	1.29968
	1	1.96692	1.61805	1.29955	1.14446			1	2.97892	1.41788	1.38983	1.28994
	1	1.81044	1.40475	1.33213	1.02356			1	2.79015	1.57261	1.31279	1.05944
	1	1.65809	1.49907	1.32972	1.39678			1	2.52246	1.84704	1.66364	1.4407

## Sheet: Figure6
Necroptosis rate (%)	Control	RSV	AC(5 μM)
	2.95	40.45	12.32
	4.19	40.71	9.24
	4.65	36.07	13.56
LDH	Control	RSV	AC(5 μM)
	0.527	2.5219	1.2694
	0.4685	2.6529	0.8677
	0.5065	2.2874	1.4126

## Sheet: Figure7
PGAM5/GAPDH	Control	RSV	AC(30mg/kg)	AC(60mg/kg)	AC(90mg/kg)
	1	1.95812	1.68653	1.32253	1.35837
	1	1.83035	1.54114	1.2361	1.29671
	1	2.19583	1.60624	1.34237	1.28085
	1	1.79468	1.50677	1.48094	1.10352
DRP1/GAPDH	Control	RSV	AC(30mg/kg)	AC(60mg/kg)	AC(90mg/kg)
	1	2.18303	1.51881	1.50947	1.43754
	1	1.88958	1.54132	1.35071	1.29595
	1	2.30947	1.78303	1.40437	1.41881
	1	1.7302	1.53564	1.33532	1.17458
PGAM5/GAPDH	Control	RSV	AC(5 μM)
	1	1.62204	1.20643
	1	1.59115	1.19309
	1	2.03861	1.42985
DRP1/GAPDH	Control	RSV	AC(5 μM)
	1	1.60974	1.23476
	1	1.95778	1.55653
	1	1.75561	1.3639
JC-1 Red rate(%)	Control	RSV	AC(5 μM)
	85.87	28.69	64.74
	84.34	29.16	58.84
	88.06	27.68	69.34
